# Supplementary material for: The Decline and Fall of the Current Chemotherapy Paradigm in Soft Tissue Sarcoma
Source: Cancers (Basel). 2025 Apr 1;17(7):1203. doi: 10.3390/cancers17071203 (PMC11987756; doi:10.3390/cancers17071203)
Supplement: Supplementary file 1 [file cancers-17-01203-s001.zip]

Archive with 1 entries (1 files):
- cancers-3514103-supplementary.pdf
